# Supplementary material for: Spatiotemporal distribution of Escherichia coli and fecal and non-fecal pathogens in the urban surface water system of Amsterdam
Source: Environ Monit Assess. 2026 Jul 20;198(8):861. doi: 10.1007/s10661-026-15653-y (PMC13385234; doi:10.1007/s10661-026-15653-y)
Supplement: Supplementary file 2 — (XLSX 21.7 KB) [file 10661_2026_15653_MOESM2_ESM.xlsx]

## Sheet: cover page
Spatiotemporal distribution of Escherichia coli, and fecal and non-fecal pathogens in the urban surface water system of Amsterdam
Environmental Monitoring and Assessment
Sha Gaoa, Thomas Wagnera, Paul van der Wielen b, Huub Rijnaartsa, Nick Siscanua, Nora Suttona
a Department of Environmental Technology, Wageningen University, PO Box 17, 6700EV Wageningen, The Netherlands
b KWR Water Research Institute, Groningenhaven 7, 3433PE, Nieuwegein, The Netherlands
* Corresponding author: nora.sutton@wur.nl; tel. +31 (0)317 483339

## Sheet: qPCR protocol
S2 QPCR protocol for all targets
Table S1 Targets, Primers, Probes and Protocol for qPCR program
Organism	Target gene	Forward Primer	Reverse Primer	Probe	PCR protocol
L. pneumophila	Mip	5´-CCGATGCCACATCATTAGC-3´	5´-CCAATTGAGCGCCACTCATAG-3´	5´-FAM-TGCCTTTAGCCATTGCTTCCG-BHQ2-3´	5 minutes at 95°C; 43 cycles of: denaturation for 20 seconds at 95°C, followed by annealing/extension for 48 seconds at 60°C a,b
Adenovirus	Fiber gene	5'-CTTTCTCTCTT(A/C)ATAGACGCCC-3’	5’-GAGGGGGCTA(G/C)AAAACAAAA-3’	5’- FAM- CGGGCACTCTTCGCCTTCAAAGTGC-BHQ2-3'	3 minutes at 95°C; 45 cycles of: denaturation for 20 seconds at 95°C, followed by annealing/extension for 1 min at 60°C c
Campylobacter	16S rRNA	5’-TGAGGGAGAGGCAGATGG-3’	5’-CGCAATGGGTATTCCTGG-3’	5- FAM –TTGGTGGTGTAGGGGTAAAATCCG-BHQ2-3’	3 minutes at 95°C; 45 cycles of: denaturation for 20 seconds at 95°C, followed by annealing/extension for 1 min at 60°C c
P.aeruginosa	regA	5’-ATCGAGTACCTGAACCGGC-3’	5’- TGGTGCAGTTCCTCATTGTC-3’	5’- FAM-CCAGATGCTTTGCCTCAAC-BHQ2-3’	2 minutes at 95°C, 42 cycles of: denaturation for 20 seconds 95°C, followed by annealing/extension for 1 min at 60°C a,b
Giardia assemblage A	GiarA	5’ – GGA GAC CGA CGA GCA AAG C-3’	5’-CTT GCC AAG CGC CTC AA -3’	5' FAM-CGC ACC ATG GAG GTG AA-BHQ2-3’	5 minutes at 95°C, 43 cycles of: denaturation for 20 seconds 95°C, followed by annealing/extension for 48 seconds at 60°C c
Giardia assemblage B	GiarB	5’ –CAA GGC CAA TAA CAC TAT GGA G-3’	5’-GCT CAT AGG CAA TTA CAA CGT TC -3’	5' FAM-CAG CTC GAG GCT CTT AAG AAG-BHQ2-3’	5 minutes at 95°C; 43 cycles of: denaturation for 20 seconds at 95°C, followed by annealing/extension for 48 seconds at 60°C c
Cryptosporidium	COWP	5’ –CAG GAG ATG ATT GTG TAC TAT ATG-3’	5’-GAC AGG TTG AGT TGG AGC AG-3’	5' FAM-CCC ACC AAA TTT CAT TTT ACA AGG CCT CC-BHQ2-3’	5 minutes at 95°C; 43 cycles of: denaturation for 20 seconds at 95°C, followed by annealing/extension for 48 seconds at 60°C c
E.coli Hsp. (bathing water)	hsp70	Col_HspF2 5’- CGGTCTTCATTAACTTCCAGGCG-3’	Col_HspR2 5’- GAAATCCACATTTCTGACGAGGC-3’	ColHspPr 5’- FAM-CTTTACCCGGAACCAATTCACCAGAC-BHQ2-3’	5 minutes at 95°C; 42 cycles of: denaturation for 20 seconds at 95°C, followed by annealing/extension for 48 seconds at 60°C d
Leptospira. (pathogenic)	LipL32	5’-CGCTGAAATGGGAGTTCGTATGATTTCC-3’	5’-GGCATTGATTTTTCTTCYGGGGTWGCC-3’ Reverse complement: GGCWACCCCYGAAGAAAAATCAATGCC	AGGCGAAATCGGKGARCCAGGCGAYGG	5 min at 95 °C, 45 cycles of: denaturation for 10 seconds at 95 °C, followed by annealing/extension for 30 seconds at 60 °C e
Internal control (IC)	Dengue virus	5´-ATGACAGCCACTCCTCCG-3´	5´-GGAACGAACCAAACAGTCTTC-3´	5´-TexasRed-AGCAGAGACCCATTCCCTCAGAGC-BHQ2-3´	5 minutes at 95°C; 43 cycles of: denaturation for 20 seconds at 95°C, followed by annealing/extension for 48 seconds at 60°C c
Notes: a). Van Der Wielen et al., 2023; b). Van Der Kooij. et al., 2014; c). Sales-Ortells, H., et al., 2015; d). Van Bel, N., et al., 2022; e).Becker et al., 2017
References
van der Wielen, P. W. J. J., Dignum, M., Donocik, A., & Prest, E. I. (2023). Influence of Temperature on Growth of Four Different Opportunistic Pathogens in Drinking Water Biofilms. Microorganisms, 11(6), 1574. https://doi.org/10.3390/microorganisms11061574
van der Kooij, D. (Ed.), 2014. Microbial growth in drinking water distribution systems: problems, causes, prevention and research needs. IWA-Publ, London.
Sales-Ortells, H., Agostini, G., & Medema, G. (2015). Quantification of waterborne pathogens and associated health risks in urban water. Environmental science & technology, 49(11), 6943-6952. https://doi.org/10.1021/acs.est.5b00625
Van Bel, N., Van der Zaan, B., De Jong, A., Langeveld J., Hommes, A., Heijnen, & L., Medema G., (2022). Snelle detectie van een fecale besmetting in zwemwater. URL: https://library.kwrwater.nl/publication/69693444/snelle-detectie-van-een-fecale-besmetting-in-zwemwater/
Becker, E., Ahmed, A., Goris, M., Ruiter, H., Wullings, B.A., & Kardinaal, W.E.A., (2017). New DNA tool for detecting Weil's disease bacteria and their source in surface water. Water Matters, 2.

## Sheet: Rainfall
S3 Rainfall
Table S2 Rainfall data in 7 days before sampling day of each month. Rainfall data source: https://www.visualcrossing.com.
May		June		July		August		September		October
Date	Precipitation/mm	Date	Precipitation/mm	Date	Precipitation/mm	Date	Precipitation/mm	Date	Precipitation/mm	Date	Precipitation/mm
2023-05-16	0	2023-06-13	0	2023-07-11	0.3	2023-08-15	0.049	2023-09-05	0	2023-10-10	0
2023-05-17	0	2023-06-14	0	2023-07-12	0.7	2023-08-16	0	2023-09-06	0	2023-10-11	0.2
2023-05-18	0	2023-06-15	0	2023-07-13	4.9	2023-08-17	0	2023-09-07	0	2023-10-12	11.7
2023-05-19	0	2023-06-16	0	2023-07-14	0.2	2023-08-18	0	2023-09-08	0	2023-10-13	12.1
2023-05-20	0	2023-06-17	0	2023-07-15	1.3	2023-08-19	0.075	2023-09-09	0	2023-10-14	6.2
2023-05-21	0	2023-06-18	0	2023-07-16	0.3	2023-08-20	0	2023-09-10	0	2023-10-15	9.6
2023-05-22	0	2023-06-19	0	2023-07-17	1.1	2023-08-21	0	2023-09-11	0	2023-10-16	2.4
Total precipitation/mm	0		0		8.8		0.1		0		42.2

## Sheet: p-values
S4 P values from one way ANOVA or non-parametric test for pathogens and water temperature
Table S3 P values from one way ANOVA and non-parametric test for the spatial and temporal distribution of all microbial targets and water temperature and rainfall (show only results with significant difference). Values labelled bold as significant in the 0.05 level.
Temperature- Kruskal-Wallis test with Bonferroni correction-Pairwise Comparisons-p values
	May	June	July	August	September	October
May		0.108	1	0.557	0.001	1
June			1	1	1	0.004
July				1	0.077	0.486
August					0.933	0.032
September						0
October
Rainfall- Kruskal-Wallis test with Bonferroni correction-Pairwise Comparisons-p values
	May	June	July	August	September	October
May		1	0.218	1	1	0.006
June			0.002	0.062	0.646	0
July				1	0.955	1
August					1	0.526
September						0.048
October
Campylobacter-one way anova with Bonferroni corrections- Multiple comparison-p values
	AMSTEL1	AMSTEL2	AMSTEL3	CANAL1	CANAL2	CANAL3
AMSTEL1		1	1	1	0.218	0.003
AMSTEL2			1	1	0.29	0.004
AMSTEL3				0.366	0.044	0
CANAL1					1	0.263
CANAL2						1
CANAL3
Adenovirus-Kruskal-Wallis test with Bonferroni correction-Pairwise Comparisons-p values
	May	June	July	August	September	October
May		1	1	1	1	0.03
June			1	1	1	0.004
July				1	1	0.049
August					1	0.131
September						0.014
October
Adenovirus-Kruskal-Wallis test with bonferroni correction-Pairwise Comparisons-p values
	AMS007	AMS032	AMS022	ADM016	ADM076	ADM065
AMS007		1	1	1	1	1
AMS032			1	1	1	1
AMS022				1	1	1
ADM016					1	1
ADM076						1
ADM065
L.pneumophila- Kruskal-Wallis test with boferroni correction- Pairwise Comparisons-p values
	May	June	July	August	September	October
May		0.962689	0.527086	1	0.61052	1
June			1	1	1	0.195445
July				1	1	0.092502
August					1	0.633047
September						0.110901
October
Leptospira-Kruskal-Wallis test with bonferroni correction- Pairwise Comparisons-p values
	May	June	July	August	September	October
May		0.404407	0.527086	1	0.144678	0.151124
June			1	1	1	1
July				1	1	1
August					1	1
September						1
October
